# Supplementary material for: Two new species of the stonefly genus Amphinemura (Insecta, Plecoptera, Nemouridae) from China
Source: Zookeys. 2014 Apr 22;(404):23–30. doi: 10.3897/zookeys.404.7067 (PMC4023258; doi:10.3897/zookeys.404.7067)
Supplement: XML Treatment for Amphinemura annulata [file zookeys.404.7067-treatment1.xml]

<!DOCTYPE tp:taxon-treatment
  PUBLIC "-//TaxonX//DTD Taxonomic Treatment Publishing DTD v0 20100105//EN" "tax-treatment-NSO.dtd">
<tp:taxon-treatment xmlns:tp="http://www.plazi.org/taxpub"><tp:treatment-meta><mixed-citation publication-type="journal"><person-group><name><surname>Ji</surname><given-names>Xiao-Yu</given-names></name><name><surname>Du</surname><given-names>Yu-Zhou</given-names></name><name><surname>Wang</surname><given-names>Zhi-Jie</given-names></name></person-group><article-title>Two new species of the stonefly genus <italic>Amphinemura</italic> (Insecta, Plecoptera, Nemouridae) from China</article-title><source>Zookeys</source><day>22</day><month>4</month><year>2014</year><volume>2014</volume><issue>404</issue><fpage>23</fpage><lpage>30</lpage><pub-id pub-id-type="doi">10.3897/zookeys.404.7067</pub-id></mixed-citation></tp:treatment-meta><tp:nomenclature><tp:taxon-name>
                        <tp:taxon-name-part taxon-name-part-type="genus">Amphinemura</tp:taxon-name-part>
                        <tp:taxon-name-part taxon-name-part-type="species">annulata</tp:taxon-name-part>
                        <object-id xmlns:xlink="http://www.w3.org/1999/xlink" content-type="zoobank" xlink:type="simple">http://zoobank.org/F99B5974-7245-4B96-A61C-147FA0A25B4E</object-id>
                        <object-id xmlns:xlink="http://www.w3.org/1999/xlink" xlink:type="simple">http://species-id.net/wiki/Amphinemura_annulata</object-id>
                    </tp:taxon-name><tp:taxon-authority>Du &amp; Ji</tp:taxon-authority><tp:taxon-status xmlns:xlink="http://www.w3.org/1999/xlink" xlink:type="simple">sp. n.</tp:taxon-status><xref ref-type="fig" rid="F1">Figs 1–6</xref></tp:nomenclature><tp:treatment-sec sec-type="Material examined"><title>Material examined.</title><p>Holotype ♂ from China, Zhejiang Province, Mt. Tianmu, 300m, 18-20 Mar. 2006, leg. Wang Zhi-Jie, Sun Yun. Paratypes 30♂♂, the same details as holotype; 1♂, Shanxi Province, Lishan Natural Reserve, 1222m, 24 Aug. 2012, leg. Shi Fu-Ming; 1♂, Shaanxi Province, Houzhenzi, Upriver of Hougou, 26 May 1995, leg. Du Yu-Zhou; 1♂, Shaanxi Province, Foping County, East River, 1240m, 25 Sept. 1996, leg. Xing Lian-Xi; 1♂, Guizhou Province, Maolan City, Dongkuang, 22 Oct. 1996, leg. Li Zi-Zhong.</p></tp:treatment-sec><tp:treatment-sec sec-type="Adult habits"><title>Adult habits.</title><p>Head and antennae brown, pronotum light brown, subquadrate, angles bluntly rounded, anterior margin wider than posterior margin, with lightly rugosities. Legs brown. Wings hyaline, light brown, veins brown.</p></tp:treatment-sec><tp:treatment-sec sec-type="Male"><title>Male.</title><p>Forewing length 7.7–8.2 mm, hind wing length 6.6–6.8 mm. Tergum 9 weakly sclerotized, with a small mid-posterior indention, and bearing a large bundle of tiny spines medially. Tergum 10 weakly sclerotized, with a rounded concavity below epiproct, bearing several spines on lateral margin, and a small triangular projections extruding from the base of the concavity, which is more distinct in lateral view (<xref ref-type="fig" rid="F1">Figs 1</xref> and <xref ref-type="fig" rid="F1">3</xref>). Hypoproct narrow basally, extending at midpoint and tapering with a blunt rounded tip, bulging before apex, which is more distinct in lateral view; vesicle slender, four times longer than <!--PageBreak--><!--PageBreak-->wide (<xref ref-type="fig" rid="F1">Figs 2</xref> and <xref ref-type="fig" rid="F1">3</xref>). Paraproct divided into 3 lobes; inner lobe weakly sclerotized, thin and long, about half length of median lobe; median lobe broad basally, mostly membranous, with a long sclerotized band in its outer margin, apically curved inwards and forming an annular projection, bearing many tiny dense spines on the projection; outer lobe sclerotized, short, equal length to inner lobe (<xref ref-type="fig" rid="F1">Fig. 4</xref>). Epiproct elongated, dorsal sclerite sclerotized basally, apical portion weakly sclerotized, taking up half of the dorsal sclerite, forming a small cavity at tip (<xref ref-type="fig" rid="F1">Fig. 5</xref>); in lateral view, slender, well sclerotized pair of large lobes extending to ventral surface from midpoint (<xref ref-type="fig" rid="F1">Fig. 3</xref>); ventral sclerite forming a triangular keel, which is more distinct in lateral view, bearing several black spines ventrally, tip of the ventral sclerite rising from the tip cavity of dorsal sclerite (<xref ref-type="fig" rid="F1">Fig. 6</xref>).</p><fig id="F1" position="float" orientation="portrait"><label>Figures 1–6.</label><caption><p><italic><tp:taxon-name>Amphinemura annulata</tp:taxon-name></italic> male structures. <bold>1</bold> terminalia, dorsal aspect <bold>2</bold> terminalia, ventral aspect <bold>3</bold> terminalia, lateral aspect <bold>4</bold> paraproct (left) <bold>5</bold> epiproct, dorsal aspect <bold>6</bold> epiproct, ventral aspect.</p></caption><graphic xmlns:xlink="http://www.w3.org/1999/xlink" xlink:href="zookeys-404-023-g001.jpg" position="float" orientation="portrait" xlink:type="simple"/></fig></tp:treatment-sec><tp:treatment-sec sec-type="Female"><title>Female.</title><p>Unknown.</p></tp:treatment-sec><tp:treatment-sec sec-type="Etymology"><title>Etymology.</title><p>The Latin “<italic>annulata</italic>” refers to median lobe of paraproct forming an annular projection pointing inwards.</p></tp:treatment-sec><tp:treatment-sec sec-type="Diagnosis"><title>Diagnosis.</title><p>This new species is similar to <italic><tp:taxon-name>Amphinemura tricintusidens</tp:taxon-name></italic> Wang &amp; Zhu, 2007 (in <xref ref-type="bibr" rid="B20">Wang et al. 2007</xref>). Both species having the dorsal sclerite of the epiproct with an apical cavity, but the new species can be separated from the latter by the form of the ventral sclerite of the epiproct and the median lobe of the paraproct. In <italic><tp:taxon-name>Amphinemura annulata</tp:taxon-name></italic> sp. n., the ventral sclerite forming a triangular keel, bearing several black spines ventrally, whereas in <italic><tp:taxon-name>Amphinemura tricintusidens</tp:taxon-name></italic>, the ventral sclerite of the epiproct forms two heavily sclerotized sclerites which fused at the apex, each bearing two rows of denticles on the surface of the sclerotized sclerites. The median paraproct lobe of <italic><tp:taxon-name>Amphinemura annulata</tp:taxon-name></italic> sp. n. is mostly membranous, its outer margin sclerotized to form a long sclerotized band, and forming an annular projection pointing inwards bearing many tiny dense spines on the projection, In <italic><tp:taxon-name>Amphinemura tricintusidens</tp:taxon-name></italic>, the median lobe is sclerotized, tapering medially, with a darkly sclerotized rounded tip at the apex, and 3 or 4 dentations surrounding one side of the tip.</p></tp:treatment-sec><ref-list><ref id="B20"><mixed-citation xmlns:xlink="http://www.w3.org/1999/xlink" xlink:type="simple"><person-group><name name-style="western"><surname>Wang</surname><given-names>Z-J</given-names></name><name name-style="western"><surname>Zhang</surname><given-names>J-H</given-names></name><name name-style="western"><surname>Zhu</surname><given-names>J-Y</given-names></name></person-group> (<year>2007</year>) <article-title>A new species of the genus <italic>Amphinemura</italic> (Plecoptera: Nemouridae) from Xinjiang, China.</article-title><source>Acta Zootaxonomica Sinica</source><volume>29</volume>: <fpage>13</fpage>-<lpage>16</lpage>.</mixed-citation></ref></ref-list></tp:taxon-treatment>
