# Supplementary material for: Two new species of the stonefly genus Amphinemura (Insecta, Plecoptera, Nemouridae) from China
Source: Zookeys. 2014 Apr 22;(404):23–30. doi: 10.3897/zookeys.404.7067 (PMC4023258; doi:10.3897/zookeys.404.7067)
Supplement: XML Treatment for Amphinemura lingulata [file zookeys.404.7067-treatment2.xml]

<!DOCTYPE tp:taxon-treatment
  PUBLIC "-//TaxonX//DTD Taxonomic Treatment Publishing DTD v0 20100105//EN" "tax-treatment-NSO.dtd">
<tp:taxon-treatment xmlns:tp="http://www.plazi.org/taxpub"><tp:treatment-meta><mixed-citation publication-type="journal"><person-group><name><surname>Ji</surname><given-names>Xiao-Yu</given-names></name><name><surname>Du</surname><given-names>Yu-Zhou</given-names></name><name><surname>Wang</surname><given-names>Zhi-Jie</given-names></name></person-group><article-title>Two new species of the stonefly genus <italic>Amphinemura</italic> (Insecta, Plecoptera, Nemouridae) from China</article-title><source>Zookeys</source><day>22</day><month>4</month><year>2014</year><volume>2014</volume><issue>404</issue><fpage>23</fpage><lpage>30</lpage><pub-id pub-id-type="doi">10.3897/zookeys.404.7067</pub-id></mixed-citation></tp:treatment-meta><tp:nomenclature><tp:taxon-name>
                        <tp:taxon-name-part taxon-name-part-type="genus">Amphinemura</tp:taxon-name-part>
                        <tp:taxon-name-part taxon-name-part-type="species">lingulata</tp:taxon-name-part>
                        <object-id xmlns:xlink="http://www.w3.org/1999/xlink" content-type="zoobank" xlink:type="simple">http://zoobank.org/DC92AC76-9A64-482E-887A-4C3D2F594D46</object-id>
                        <object-id xmlns:xlink="http://www.w3.org/1999/xlink" xlink:type="simple">http://species-id.net/wiki/Amphinemura_lingulata</object-id>
                    </tp:taxon-name><tp:taxon-authority>Du &amp; Wang</tp:taxon-authority><tp:taxon-status xmlns:xlink="http://www.w3.org/1999/xlink" xlink:type="simple">sp. n.</tp:taxon-status><xref ref-type="fig" rid="F2">Figs 7–12</xref></tp:nomenclature><tp:treatment-sec sec-type="Material examined"><title>Material examined.</title><p>Holotype ♂ China, Shaanxi Province, Houzhenzi, Upriver of Hougou, 26 May 1995, leg. Du Yu-Zhou. Paratypes 6♂♂, Sichuan Province, Laohegou Natural Reserve, 1700m, 25 May 2012, leg. Ji Xiao-Yu, Tang Xiao-Tian; 2♂♂, Shaanxi Province, Qinling Mountain Range, Railway Station of Qinling, 15 May 1995, leg. Wang Min.</p></tp:treatment-sec><tp:treatment-sec sec-type="Adult habitus"><title>Adult habitus.</title><p>Head brown, antennae light brown, pronotum brown, with light rugosities. Legs brown. Wings subhyaline, light brown, veins brown.</p></tp:treatment-sec><tp:treatment-sec sec-type="Male"><title>Male.</title><p>Forewing length 6.5–6.8 mm, hind wing 5.4–5.8 mm. Tergum 9 weakly sclerotized, bearing a row of long hairs at distal margin. Tergum 10 weakly sclerotized, with a large flat area below the epiproct, with few spines each side of the epiproct (<xref ref-type="fig" rid="F2">Fig. 7</xref>). Hypoproct broad basally and tapering toward blunt rounded tip, vesicle slightly constricted <!--PageBreak--><!--PageBreak-->basally, three times longer than wide (<xref ref-type="fig" rid="F2">Fig. 8</xref>). Paraproct divided into 3 lobes; inner lobe weakly sclerotized, slender, with a short darkly sclerotized line medially; median lobe weakly sclerotized basally, bearing several long strong spines on the large membranous and strongly curved tip; outer lobe darkly sclerotized, slender, with 4 or 5 strong spines at the triangular tip (<xref ref-type="fig" rid="F2">Fig. 10</xref>). Epiproct slender in the dorsal aspect; dorsal sclerite side mostly membranous, with a pair of sclerotized small triangular tongue-shaped projections encasing each side of the bifurcated tip (<xref ref-type="fig" rid="F2">Fig. 11</xref>); lateral arms slender, darkly sclerotized, a pair of sclerotized lateral bands convergent apically (<xref ref-type="fig" rid="F2">Fig. 9</xref>); ventral sclerite forming a median keel-shaped ridge, bearing many black spines ventrally (<xref ref-type="fig" rid="F2">Fig. 12</xref>).</p><fig id="F2" position="float" orientation="portrait"><label>Figures 7–12.</label><caption><p><italic><tp:taxon-name>Amphinemura lingulata</tp:taxon-name></italic> male structures. <bold>7</bold> terminalia, dorsal aspect <bold>8</bold> terminalia, ventral aspect <bold>9</bold> terminalia, lateral aspect <bold>10</bold> paraproct (left) <bold>11</bold> epiproct, dorsal aspect <bold>12</bold> epiproct, ventral aspect.</p></caption><graphic xmlns:xlink="http://www.w3.org/1999/xlink" xlink:href="zookeys-404-023-g002.jpg" position="float" orientation="portrait" xlink:type="simple"/></fig></tp:treatment-sec><tp:treatment-sec sec-type="Female"><title>Female.</title><p>Unknown.</p></tp:treatment-sec><tp:treatment-sec sec-type="Etymology"><title>Etymology.</title><p>The Latin “<italic>lingulata</italic>” refers to the pair of small triangular tongue-shaped projections encasing each side of the tip of epiproct.</p></tp:treatment-sec><tp:treatment-sec sec-type="Diagnosis"><title>Diagnosis.</title><p>This new species is related to <italic><tp:taxon-name>Amphinemura didyma</tp:taxon-name></italic> Zhu &amp; Yang (2002) in having the similar median and outer paraproct lobe. However, their epiprocts are markedly different. <italic><tp:taxon-name>Amphinemura lingulata</tp:taxon-name></italic> sp. n. is also similar to <italic><tp:taxon-name>Amphinemura zhoui</tp:taxon-name></italic> Li &amp; Yang (2008b), <italic><tp:taxon-name>Amphinemura helanshana</tp:taxon-name></italic> Li, Murányi &amp; Yang (2013) and <italic><tp:taxon-name>Amphinemura tibetensis</tp:taxon-name></italic> Zhu &amp; Yang (2003) in the epiproct with a pair of sclerotized small projections encasing each side of the tip, but their paraproct lobes are different obviously.</p></tp:treatment-sec></tp:taxon-treatment>
